# Supplementary material for: Thermodynamic Assessment of the Pyrazinamide Dissolution Process in Some Organic Solvents
Source: Molecules. 2024 Oct 28;29(21):5089. doi: 10.3390/molecules29215089 (PMC11547866; doi:10.3390/molecules29215089)
Supplement: Supplementary file 1 [file molecules-29-05089-s001.zip]

Archive with 1 entries (1 files):
- molecules-3233686-supplementary.pdf
